# Supplementary material for: SpAD Biofunctionalized Cellulose Acetate Scaffolds Inhibit Staphylococcus aureus Adherence in a Coordinating Function with the von Willebrand A1 Domain (vWF A1)
Source: J Funct Biomater. 2022 Feb 21;13(1):21. doi: 10.3390/jfb13010021 (PMC8883972; doi:10.3390/jfb13010021)
Supplement: Supplementary file 1 [file jfb-13-00021-s001.zip]

Archive with 1 entries (1 files):
- jfb-1510673-supplementary.pdf
